# Supplementary material for: Online database of Power Hardware In-the-Loop tests
Source: Data Brief. 2020 Jan 11;29:105128. doi: 10.1016/j.dib.2020.105128 (PMC6994824; doi:10.1016/j.dib.2020.105128)
Supplement: Supplementary file 1 — Multimedia component 1 [file mmc1.xml]

<?xml version="1.0" encoding="utf-8" standalone="no"?>
<data>
  <datasets>
    <author>edugm@fcirce.es</author>
    <type>1</type>
    <dataset>
      <name>Power Hardware In-the-Loop (PHIL) tests online database</name>
      <caption />
      <description>This online database provides information about Power Hardware In-the-Loop (PHIL) tests to allow the reproducibility of the experiments. The data were collected through published papers and manufacturer data sheets. A GUI interface has been developed to ensure the integrity of the database and its traceability. </description>
      <filetype>
        <name />
      </filetype>
      <filesize />
      <source>0</source>
      <sourcename>Original Data</sourcename>
      <access>
        <type>1</type>
        <name>Data available in data repository</name>
        <reponame>Zenodo</reponame>
        <PersistentId>10.5281/zenodo.3571368</PersistentId>
        <deeplinkurl>https://zenodo.org/record/3571368#.XfFJIPyCGUk</deeplinkurl>
      </access>
    </dataset>
  </datasets>
</data>
